# Supplementary material for: The Proliferation of Pre-Pubertal Porcine Spermatogonia in Stirred Suspension Bioreactors Is Partially Mediated by the Wnt/β-Catenin Pathway
Source: Int J Mol Sci. 2021 Dec 17;22(24):13549. doi: 10.3390/ijms222413549 (PMC8708394; doi:10.3390/ijms222413549)
Supplement: Supplementary file 1 [file ijms-22-13549-s001.zip]

Archive with 2 entries (2 files):
- Sakib et al. supplementary figures-edited.pdf
- Sakib et al. Supplementary methods-edited.pdf
